# Supplementary material for: Repression of the PRELP gene is relieved by histone deacetylase inhibitors through acetylation of histone H2B lysine 5 in bladder cancer
Source: Clin Epigenetics. 2022 Nov 12;14:147. doi: 10.1186/s13148-022-01370-z (PMC9656081; doi:10.1186/s13148-022-01370-z)
Supplement: Supplementary file 2 — Additional file 2: It includes supplementary tables 1–4. Table S1. Individual data for the correlation between PRELP mRNA expression and somatic mutations. Table S2. Individual data for the correlation between PRELP mRNA expression and copy number aberrations. Table S3. Individual data for the correlation between PRELP mRNA expression and DNA methylation. Table S4. Information about the certified cell lines. STR method was used for certification. [file 13148_2022_1370_MOESM2_ESM.xlsx]

## Sheet: Supplementary Table 1
Supplementary Table 1 | The individual data for the correlation between PRELP mRNA expression and somatic mutations
Sample ID	Mutations	mRNA expression1
TCGA-E5-A4U1-01	Missense (F191L)	-0.5071
TCGA-2F-A9KO-01	Wild type	-0.0089
TCGA-2F-A9KP-01	Wild type	-0.4851
TCGA-2F-A9KQ-01	Wild type	-0.4335
TCGA-2F-A9KR-01	Wild type	-0.0807
TCGA-2F-A9KT-01	Wild type	-0.4592
TCGA-2F-A9KW-01	Wild type	-0.348
TCGA-4Z-AA7M-01	Wild type	-0.396
TCGA-4Z-AA7N-01	Wild type	0.4154
TCGA-4Z-AA7O-01	Wild type	-0.078
TCGA-4Z-AA7Q-01	Wild type	-0.1233
TCGA-4Z-AA7R-01	Wild type	-0.368
TCGA-4Z-AA7S-01	Wild type	-0.4131
TCGA-4Z-AA7W-01	Wild type	-0.3162
TCGA-4Z-AA7Y-01	Wild type	-0.4793
TCGA-4Z-AA80-01	Wild type	-0.5232
TCGA-4Z-AA81-01	Wild type	-0.5309
TCGA-4Z-AA82-01	Wild type	-0.2462
TCGA-4Z-AA83-01	Wild type	-0.3785
TCGA-4Z-AA84-01	Wild type	-0.4533
TCGA-4Z-AA86-01	Wild type	-0.1221
TCGA-4Z-AA87-01	Wild type	-0.2644
TCGA-4Z-AA89-01	Wild type	-0.5199
TCGA-5N-A9KI-01	Wild type	0.3964
TCGA-5N-A9KM-01	Wild type	0.0726
TCGA-BL-A0C8-01	Wild type	-0.431
TCGA-BL-A13I-01	Wild type	-0.5153
TCGA-BL-A13J-01	Wild type	0.3884
TCGA-BL-A3JM-01	Wild type	-0.2012
TCGA-BL-A5ZZ-01	Wild type	-0.3802
TCGA-BT-A0S7-01	Wild type	-0.1897
TCGA-BT-A0YX-01	Wild type	-0.3224
TCGA-BT-A20J-01	Wild type	0.2161
TCGA-BT-A20N-01	Wild type	-0.4873
TCGA-BT-A20O-01	Wild type	0.2912
TCGA-BT-A20P-01	Wild type	-0.4555
TCGA-BT-A20Q-01	Wild type	0.095
TCGA-BT-A20R-01	Wild type	0.1388
TCGA-BT-A20T-01	Wild type	-0.1932
TCGA-BT-A20U-01	Wild type	-0.1771
TCGA-BT-A20V-01	Wild type	-0.4673
TCGA-BT-A20W-01	Wild type	-0.3859
TCGA-BT-A20X-01	Wild type	-0.4157
TCGA-BT-A2LA-01	Wild type	-0.4992
TCGA-BT-A2LB-01	Wild type	0.1057
TCGA-BT-A2LD-01	Wild type	-0.1385
TCGA-BT-A3PH-01	Wild type	-0.4648
TCGA-BT-A3PJ-01	Wild type	-0.497
TCGA-BT-A3PK-01	Wild type	-0.1253
TCGA-BT-A42C-01	Wild type	-0.4906
TCGA-BT-A42E-01	Wild type	-0.4864
TCGA-BT-A42F-01	Wild type	-0.5215
TCGA-C4-A0EZ-01	Wild type	-0.1734
TCGA-C4-A0F0-01	Wild type	-0.4184
TCGA-C4-A0F1-01	Wild type	-0.191
TCGA-C4-A0F6-01	Wild type	-0.4646
TCGA-C4-A0F7-01	Wild type	-0.2653
TCGA-CF-A1HR-01	Wild type	-0.3428
TCGA-CF-A1HS-01	Wild type	-0.4845
TCGA-CF-A27C-01	Wild type	-0.5016
TCGA-CF-A3MF-01	Wild type	-0.3837
TCGA-CF-A3MG-01	Wild type	-0.5096
TCGA-CF-A3MH-01	Wild type	-0.4952
TCGA-CF-A3MI-01	Wild type	-0.2799
TCGA-CF-A47S-01	Wild type	-0.4568
TCGA-CF-A47T-01	Wild type	-0.2747
TCGA-CF-A47V-01	Wild type	-0.3673
TCGA-CF-A47W-01	Wild type	-0.4285
TCGA-CF-A47X-01	Wild type	-0.4221
TCGA-CF-A47Y-01	Wild type	-0.2045
TCGA-CF-A5U8-01	Wild type	-0.4256
TCGA-CF-A5UA-01	Wild type	-0.5095
TCGA-CF-A7I0-01	Wild type	0.0082
TCGA-CF-A8HX-01	Wild type	-0.3046
TCGA-CF-A8HY-01	Wild type	-0.4483
TCGA-CF-A9FF-01	Wild type	-0.1481
TCGA-CF-A9FH-01	Wild type	-0.4537
TCGA-CF-A9FL-01	Wild type	0.4797
TCGA-CF-A9FM-01	Wild type	-0.4442
TCGA-CU-A0YN-01	Wild type	-0.3575
TCGA-CU-A0YO-01	Wild type	0.3402
TCGA-CU-A0YR-01	Wild type	-0.4406
TCGA-CU-A3KJ-01	Wild type	-0.5235
TCGA-CU-A3QU-01	Wild type	-0.5115
TCGA-CU-A3YL-01	Wild type	-0.2983
TCGA-CU-A5W6-01	Wild type	-0.4322
TCGA-CU-A72E-01	Wild type	0.7496
TCGA-DK-A1A3-01	Wild type	0.4055
TCGA-DK-A1A5-01	Wild type	0.1929
TCGA-DK-A1A6-01	Wild type	-0.4533
TCGA-DK-A1A7-01	Wild type	-0.3732
TCGA-DK-A1AA-01	Wild type	-0.3659
TCGA-DK-A1AB-01	Wild type	1.4268
TCGA-DK-A1AC-01	Wild type	-0.4552
TCGA-DK-A1AD-01	Wild type	0.0845
TCGA-DK-A1AE-01	Wild type	-0.3499
TCGA-DK-A1AF-01	Wild type	0.1021
TCGA-DK-A1AG-01	Wild type	-0.4539
TCGA-DK-A2HX-01	Wild type	1.5085
TCGA-DK-A2I1-01	Wild type	0.6332
TCGA-DK-A2I2-01	Wild type	-0.2508
TCGA-DK-A2I4-01	Wild type	0.0581
TCGA-DK-A2I6-01	Wild type	-0.5054
TCGA-DK-A3IK-01	Wild type	0.2553
TCGA-DK-A3IL-01	Wild type	0.2632
TCGA-DK-A3IM-01	Wild type	-0.4724
TCGA-DK-A3IN-01	Wild type	-0.1251
TCGA-DK-A3IQ-01	Wild type	4.4413
TCGA-DK-A3IS-01	Wild type	-0.5111
TCGA-DK-A3IT-01	Wild type	0.1485
TCGA-DK-A3IU-01	Wild type	0.8165
TCGA-DK-A3IV-01	Wild type	-0.5033
TCGA-DK-A3WW-01	Wild type	-0.5105
TCGA-DK-A3WX-01	Wild type	-0.5065
TCGA-DK-A3WY-01	Wild type	1.4675
TCGA-DK-A3X1-01	Wild type	-0.4427
TCGA-DK-A3X2-01	Wild type	-0.5147
TCGA-DK-A6AV-01	Wild type	-0.4255
TCGA-DK-A6AW-01	Wild type	6.4475
TCGA-DK-A6B0-01	Wild type	-0.4557
TCGA-DK-A6B1-01	Wild type	-0.4432
TCGA-DK-A6B2-01	Wild type	1.055
TCGA-DK-A6B5-01	Wild type	-0.4455
TCGA-DK-A6B6-01	Wild type	-0.5213
TCGA-DK-AA6L-01	Wild type	-0.382
TCGA-DK-AA6M-01	Wild type	-0.4655
TCGA-DK-AA6P-01	Wild type	-0.4906
TCGA-DK-AA6Q-01	Wild type	-0.481
TCGA-DK-AA6R-01	Wild type	-0.3798
TCGA-DK-AA6S-01	Wild type	0.0222
TCGA-DK-AA6T-01	Wild type	-0.2902
TCGA-DK-AA6U-01	Wild type	-0.5179
TCGA-DK-AA6W-01	Wild type	-0.5001
TCGA-DK-AA6X-01	Wild type	-0.4427
TCGA-DK-AA71-01	Wild type	-0.3181
TCGA-DK-AA74-01	Wild type	0.4073
TCGA-DK-AA75-01	Wild type	-0.441
TCGA-DK-AA76-01	Wild type	-0.514
TCGA-DK-AA77-01	Wild type	-0.4548
TCGA-E5-A2PC-01	Wild type	-0.52
TCGA-E5-A4TZ-01	Wild type	-0.5208
TCGA-E7-A3X6-01	Wild type	-0.0305
TCGA-E7-A3Y1-01	Wild type	-0.0409
TCGA-E7-A4IJ-01	Wild type	-0.484
TCGA-E7-A4XJ-01	Wild type	-0.4664
TCGA-E7-A519-01	Wild type	-0.3092
TCGA-E7-A541-01	Wild type	-0.3987
TCGA-E7-A5KE-01	Wild type	-0.5108
TCGA-E7-A5KF-01	Wild type	-0.5123
TCGA-E7-A677-01	Wild type	-0.1036
TCGA-E7-A678-01	Wild type	-0.4893
TCGA-E7-A6MD-01	Wild type	0.2689
TCGA-E7-A6ME-01	Wild type	-0.2386
TCGA-E7-A6MF-01	Wild type	-0.5088
TCGA-E7-A7DU-01	Wild type	-0.4103
TCGA-E7-A7DV-01	Wild type	-0.5048
TCGA-E7-A7PW-01	Wild type	-0.4512
TCGA-E7-A7XN-01	Wild type	-0.5127
TCGA-E7-A85H-01	Wild type	-0.1948
TCGA-E7-A8O7-01	Wild type	-0.4772
TCGA-E7-A8O8-01	Wild type	-0.5046
TCGA-E7-A97P-01	Wild type	-0.2468
TCGA-E7-A97Q-01	Wild type	0.4194
TCGA-FD-A3B3-01	Wild type	-0.2954
TCGA-FD-A3B4-01	Wild type	-0.0485
TCGA-FD-A3B5-01	Wild type	-0.3943
TCGA-FD-A3B6-01	Wild type	-0.5191
TCGA-FD-A3B7-01	Wild type	0.033
TCGA-FD-A3B8-01	Wild type	0.5129
TCGA-FD-A3N5-01	Wild type	-0.4061
TCGA-FD-A3N6-01	Wild type	-0.5074
TCGA-FD-A3NA-01	Wild type	-0.5173
TCGA-FD-A3SJ-01	Wild type	0.6293
TCGA-FD-A3SL-01	Wild type	2.5084
TCGA-FD-A3SM-01	Wild type	0.225
TCGA-FD-A3SN-01	Wild type	-0.3218
TCGA-FD-A3SO-01	Wild type	-0.2685
TCGA-FD-A3SP-01	Wild type	0.6792
TCGA-FD-A3SQ-01	Wild type	0.8356
TCGA-FD-A3SR-01	Wild type	1.2569
TCGA-FD-A3SS-01	Wild type	-0.3877
TCGA-FD-A43N-01	Wild type	-0.4168
TCGA-FD-A43P-01	Wild type	-0.326
TCGA-FD-A43S-01	Wild type	1.172
TCGA-FD-A43U-01	Wild type	-0.0424
TCGA-FD-A43X-01	Wild type	-0.4664
TCGA-FD-A43Y-01	Wild type	-0.0782
TCGA-FD-A5BR-01	Wild type	-0.181
TCGA-FD-A5BS-01	Wild type	3.1133
TCGA-FD-A5BT-01	Wild type	1.8548
TCGA-FD-A5BU-01	Wild type	-0.0707
TCGA-FD-A5BV-01	Wild type	-0.3529
TCGA-FD-A5BX-01	Wild type	0.0118
TCGA-FD-A5BY-01	Wild type	-0.2617
TCGA-FD-A5BZ-01	Wild type	1.9002
TCGA-FD-A5C0-01	Wild type	0.2145
TCGA-FD-A5C1-01	Wild type	-0.3355
TCGA-FD-A62N-01	Wild type	0.1113
TCGA-FD-A62O-01	Wild type	-0.1865
TCGA-FD-A62P-01	Wild type	-0.0509
TCGA-FD-A62S-01	Wild type	0.4003
TCGA-FD-A6TA-01	Wild type	0.5858
TCGA-FD-A6TB-01	Wild type	0.3662
TCGA-FD-A6TC-01	Wild type	-0.1923
TCGA-FD-A6TD-01	Wild type	-0.4602
TCGA-FD-A6TE-01	Wild type	-0.485
TCGA-FD-A6TF-01	Wild type	0.4784
TCGA-FD-A6TG-01	Wild type	1.8628
TCGA-FD-A6TH-01	Wild type	-0.1842
TCGA-FD-A6TI-01	Wild type	-0.1819
TCGA-FD-A6TK-01	Wild type	0.3777
TCGA-FJ-A3Z7-01	Wild type	0.0343
TCGA-FJ-A3Z9-01	Wild type	-0.5195
TCGA-FJ-A3ZE-01	Wild type	-0.4953
TCGA-FJ-A3ZF-01	Wild type	-0.5043
TCGA-FJ-A871-01	Wild type	0.3086
TCGA-FT-A3EE-01	Wild type	-0.5078
TCGA-FT-A61P-01	Wild type	0.2797
TCGA-G2-A2EC-01	Wild type	0.6808
TCGA-G2-A2EF-01	Wild type	-0.4941
TCGA-G2-A2EJ-01	Wild type	-0.4968
TCGA-G2-A2EK-01	Wild type	0.4699
TCGA-G2-A2EL-01	Wild type	-0.4809
TCGA-G2-A2EO-01	Wild type	-0.3862
TCGA-G2-A2ES-01	Wild type	-0.2735
TCGA-G2-A3IB-01	Wild type	-0.4833
TCGA-G2-A3IE-01	Wild type	-0.5249
TCGA-G2-A3VY-01	Wild type	-0.504
TCGA-G2-AA3B-01	Wild type	-0.5305
TCGA-G2-AA3C-01	Wild type	-0.5276
TCGA-G2-AA3D-01	Wild type	-0.5153
TCGA-G2-AA3F-01	Wild type	-0.4488
TCGA-GC-A3BM-01	Wild type	-0.4814
TCGA-GC-A3I6-01	Wild type	-0.3913
TCGA-GC-A3OO-01	Wild type	0.9657
TCGA-GC-A3RB-01	Wild type	-0.4965
TCGA-GC-A3RC-01	Wild type	-0.441
TCGA-GC-A3RD-01	Wild type	-0.438
TCGA-GC-A3WC-01	Wild type	0.2906
TCGA-GC-A3YS-01	Wild type	-0.3312
TCGA-GC-A4ZW-01	Wild type	-0.5163
TCGA-GC-A6I1-01	Wild type	-0.4755
TCGA-GC-A6I3-01	Wild type	-0.3136
TCGA-GD-A2C5-01	Wild type	0.055
TCGA-GD-A3OP-01	Wild type	0.1388
TCGA-GD-A3OQ-01	Wild type	-0.4784
TCGA-GD-A3OS-01	Wild type	1.1595
TCGA-GD-A6C6-01	Wild type	-0.4955
TCGA-GD-A76B-01	Wild type	-0.2301
TCGA-GU-A42P-01	Wild type	-0.4421
TCGA-GU-A42Q-01	Wild type	-0.4793
TCGA-GU-A42R-01	Wild type	-0.4777
TCGA-GU-A762-01	Wild type	-0.2705
TCGA-GU-A763-01	Wild type	-0.5038
TCGA-GU-A764-01	Wild type	-0.0558
TCGA-GU-A766-01	Wild type	-0.1478
TCGA-GU-A767-01	Wild type	1.0618
TCGA-GU-AATO-01	Wild type	0.0392
TCGA-GU-AATP-01	Wild type	0.2191
TCGA-GU-AATQ-01	Wild type	-0.3683
TCGA-GV-A3JV-01	Wild type	-0.3001
TCGA-GV-A3JW-01	Wild type	-0.4141
TCGA-GV-A3JX-01	Wild type	-0.5171
TCGA-GV-A3JZ-01	Wild type	-0.1068
TCGA-GV-A3QF-01	Wild type	-0.5181
TCGA-GV-A3QG-01	Wild type	0.8813
TCGA-GV-A3QH-01	Wild type	-0.5128
TCGA-GV-A3QI-01	Wild type	-0.5063
TCGA-GV-A3QK-01	Wild type	-0.5158
TCGA-GV-A40E-01	Wild type	-0.5074
TCGA-GV-A40G-01	Wild type	-0.4803
TCGA-GV-A6ZA-01	Wild type	-0.5114
TCGA-H4-A2HO-01	Wild type	-0.334
TCGA-H4-A2HQ-01	Wild type	-0.4957
TCGA-HQ-A2OE-01	Wild type	-0.5143
TCGA-HQ-A2OF-01	Wild type	-0.5098
TCGA-HQ-A5ND-01	Wild type	-0.4813
TCGA-HQ-A5NE-01	Wild type	-0.4913
TCGA-K4-A3WS-01	Wild type	1.8463
TCGA-K4-A3WU-01	Wild type	3.299
TCGA-K4-A3WV-01	Wild type	-0.4594
TCGA-K4-A4AB-01	Wild type	0.0316
TCGA-K4-A4AC-01	Wild type	-0.505
TCGA-K4-A54R-01	Wild type	-0.4584
TCGA-K4-A5RH-01	Wild type	-0.0232
TCGA-K4-A5RI-01	Wild type	-0.1319
TCGA-K4-A5RJ-01	Wild type	-0.459
TCGA-K4-A6FZ-01	Wild type	-0.4821
TCGA-K4-A6MB-01	Wild type	-0.3548
TCGA-K4-A83P-01	Wild type	1.459
TCGA-K4-AAQO-01	Wild type	3.9756
TCGA-KQ-A41N-01	Wild type	-0.4224
TCGA-KQ-A41O-01	Wild type	-0.4788
TCGA-KQ-A41P-01	Wild type	0.3372
TCGA-KQ-A41Q-01	Wild type	-0.4634
TCGA-KQ-A41R-01	Wild type	-0.4503
TCGA-KQ-A41S-01	Wild type	0.4272
TCGA-LC-A66R-01	Wild type	-0.3019
TCGA-LT-A5Z6-01	Wild type	-0.4928
TCGA-LT-A8JT-01	Wild type	-0.4613
TCGA-MV-A51V-01	Wild type	-0.3394
TCGA-PQ-A6FI-01	Wild type	-0.4894
TCGA-PQ-A6FN-01	Wild type	-0.4824
TCGA-R3-A69X-01	Wild type	0.5838
TCGA-S5-A6DX-01	Wild type	0.8509
TCGA-S5-AA26-01	Wild type	-0.4697
TCGA-SY-A9G0-01	Wild type	3.2021
TCGA-SY-A9G5-01	Wild type	0.4831
TCGA-UY-A78K-01	Wild type	-0.3681
TCGA-UY-A78L-01	Wild type	-0.3494
TCGA-UY-A78M-01	Wild type	-0.1991
TCGA-UY-A78N-01	Wild type	-0.3105
TCGA-UY-A78O-01	Wild type	0.0156
TCGA-UY-A78P-01	Wild type	-0.4758
TCGA-UY-A8OB-01	Wild type	-0.517
TCGA-UY-A8OC-01	Wild type	-0.2172
TCGA-UY-A8OD-01	Wild type	1.2482
TCGA-UY-A9PA-01	Wild type	-0.524
TCGA-UY-A9PB-01	Wild type	-0.2069
TCGA-UY-A9PD-01	Wild type	0.1291
TCGA-UY-A9PE-01	Wild type	0.0228
TCGA-UY-A9PF-01	Wild type	-0.3462
TCGA-UY-A9PH-01	Wild type	-0.1967
TCGA-XF-A8HB-01	Wild type	-0.5002
TCGA-XF-A8HC-01	Wild type	-0.5135
TCGA-XF-A8HD-01	Wild type	-0.3392
TCGA-XF-A8HE-01	Wild type	-0.4464
TCGA-XF-A8HF-01	Wild type	-0.2145
TCGA-XF-A8HG-01	Wild type	-0.5098
TCGA-XF-A8HH-01	Wild type	0.8556
TCGA-XF-A8HI-01	Wild type	-0.4629
TCGA-XF-A9SH-01	Wild type	-0.0717
TCGA-XF-A9SI-01	Wild type	1.0203
TCGA-XF-A9SJ-01	Wild type	-0.1394
TCGA-XF-A9SK-01	Wild type	0.9533
TCGA-XF-A9SL-01	Wild type	3.3643
TCGA-XF-A9SM-01	Wild type	-0.4236
TCGA-XF-A9SP-01	Wild type	2.3122
TCGA-XF-A9ST-01	Wild type	-0.5201
TCGA-XF-A9SU-01	Wild type	0.1454
TCGA-XF-A9SV-01	Wild type	0.4146
TCGA-XF-A9SW-01	Wild type	4.6455
TCGA-XF-A9SX-01	Wild type	-0.2576
TCGA-XF-A9SY-01	Wild type	-0.4559
TCGA-XF-A9SZ-01	Wild type	-0.0506
TCGA-XF-A9T0-01	Wild type	-0.3389
TCGA-XF-A9T2-01	Wild type	0.4227
TCGA-XF-A9T3-01	Wild type	0.3948
TCGA-XF-A9T4-01	Wild type	-0.5073
TCGA-XF-A9T5-01	Wild type	-0.1303
TCGA-XF-A9T6-01	Wild type	-0.5228
TCGA-XF-A9T8-01	Wild type	-0.3194
TCGA-XF-AAME-01	Wild type	2.5875
TCGA-XF-AAMG-01	Wild type	-0.36
TCGA-XF-AAMH-01	Wild type	-0.2076
TCGA-XF-AAMJ-01	Wild type	1.2513
TCGA-XF-AAML-01	Wild type	-0.5276
TCGA-XF-AAMQ-01	Wild type	-0.5037
TCGA-XF-AAMR-01	Wild type	3.5037
TCGA-XF-AAMT-01	Wild type	0.7148
TCGA-XF-AAMW-01	Wild type	-0.5012
TCGA-XF-AAMX-01	Wild type	-0.4004
TCGA-XF-AAMY-01	Wild type	-0.2785
TCGA-XF-AAMZ-01	Wild type	-0.4253
TCGA-XF-AAN0-01	Wild type	-0.1765
TCGA-XF-AAN1-01	Wild type	-0.3988
TCGA-XF-AAN2-01	Wild type	-0.4936
TCGA-XF-AAN3-01	Wild type	-0.0408
TCGA-XF-AAN4-01	Wild type	2.2595
TCGA-XF-AAN5-01	Wild type	-0.4787
TCGA-XF-AAN7-01	Wild type	-0.509
TCGA-XF-AAN8-01	Wild type	6.0054
TCGA-YC-A89H-01	Wild type	-0.4799
TCGA-YC-A8S6-01	Wild type	-0.156
TCGA-YC-A9TC-01	Wild type	-0.2416
TCGA-YF-AA3L-01	Wild type	-0.3659
TCGA-YF-AA3M-01	Wild type	-0.4732
TCGA-ZF-A9R0-01	Wild type	-0.1976
TCGA-ZF-A9R1-01	Wild type	0.2221
TCGA-ZF-A9R2-01	Wild type	-0.5221
TCGA-ZF-A9R3-01	Wild type	-0.4595
TCGA-ZF-A9R4-01	Wild type	-0.5155
TCGA-ZF-A9R5-01	Wild type	-0.4768
TCGA-ZF-A9R7-01	Wild type	-0.4121
TCGA-ZF-A9R9-01	Wild type	2.5997
TCGA-ZF-A9RC-01	Wild type	0.6494
TCGA-ZF-A9RD-01	Wild type	-0.4132
TCGA-ZF-A9RE-01	Wild type	-0.488
TCGA-ZF-A9RF-01	Wild type	-0.5255
TCGA-ZF-A9RL-01	Wild type	-0.5244
TCGA-ZF-A9RM-01	Wild type	-0.5152
TCGA-ZF-A9RN-01	Wild type	1.3309
TCGA-ZF-AA4N-01	Wild type	-0.451
TCGA-ZF-AA4R-01	Wild type	0.7759
TCGA-ZF-AA4T-01	Wild type	-0.4939
TCGA-ZF-AA4U-01	Wild type	-0.5155
TCGA-ZF-AA4V-01	Wild type	-0.5148
TCGA-ZF-AA4W-01	Wild type	-0.4828
TCGA-ZF-AA4X-01	Wild type	-0.5155
TCGA-ZF-AA51-01	Wild type	-0.3803
TCGA-ZF-AA52-01	Wild type	0.9385
TCGA-ZF-AA53-01	Wild type	-0.2907
TCGA-ZF-AA54-01	Wild type	-0.4434
TCGA-ZF-AA56-01	Wild type	-0.321
TCGA-ZF-AA58-01	Wild type	-0.3469
TCGA-ZF-AA5H-01	Wild type	-0.4408
TCGA-ZF-AA5N-01	Wild type	-0.5308
TCGA-ZF-AA5P-01	Wild type	4.1329
1z-scores relative to diploid samples

## Sheet: Supplementary Table 2
Supplementary Table 2 | The individual data for the correlation between PRELP mRNA expression and copy number aberrations (CNAs)
Sample ID	CNAs	mRNA expression1
TCGA-2F-A9KO-01	Shallow Deletion	-0.0089
TCGA-4Z-AA84-01	Shallow Deletion	-0.4533
TCGA-BT-A20N-01	Shallow Deletion	-0.4873
TCGA-BT-A20W-01	Shallow Deletion	-0.3859
TCGA-BT-A3PJ-01	Shallow Deletion	-0.497
TCGA-BT-A3PK-01	Shallow Deletion	-0.1253
TCGA-CF-A1HS-01	Shallow Deletion	-0.4845
TCGA-CU-A0YO-01	Shallow Deletion	0.3402
TCGA-DK-A2HX-01	Shallow Deletion	1.5085
TCGA-DK-A2I6-01	Shallow Deletion	-0.5054
TCGA-DK-A3IK-01	Shallow Deletion	0.2553
TCGA-DK-A3IM-01	Shallow Deletion	-0.4724
TCGA-DK-A3IQ-01	Shallow Deletion	4.4413
TCGA-DK-A3IS-01	Shallow Deletion	-0.5111
TCGA-DK-A3X1-01	Shallow Deletion	-0.4427
TCGA-DK-A6B6-01	Shallow Deletion	-0.5213
TCGA-DK-AA76-01	Shallow Deletion	-0.514
TCGA-E7-A4IJ-01	Shallow Deletion	-0.484
TCGA-E7-A85H-01	Shallow Deletion	-0.1948
TCGA-FD-A3SL-01	Shallow Deletion	2.5084
TCGA-FD-A3SR-01	Shallow Deletion	1.2569
TCGA-FD-A5C0-01	Shallow Deletion	0.2145
TCGA-FD-A62P-01	Shallow Deletion	-0.0509
TCGA-FD-A62S-01	Shallow Deletion	0.4003
TCGA-FD-A6TE-01	Shallow Deletion	-0.485
TCGA-FD-A6TH-01	Shallow Deletion	-0.1842
TCGA-FJ-A3Z7-01	Shallow Deletion	0.0343
TCGA-G2-A3IE-01	Shallow Deletion	-0.5249
TCGA-G2-AA3D-01	Shallow Deletion	-0.5153
TCGA-GC-A3RC-01	Shallow Deletion	-0.441
TCGA-GU-A764-01	Shallow Deletion	-0.0558
TCGA-GU-A766-01	Shallow Deletion	-0.1478
TCGA-GV-A3JW-01	Shallow Deletion	-0.4141
TCGA-GV-A3JZ-01	Shallow Deletion	-0.1068
TCGA-GV-A3QH-01	Shallow Deletion	-0.5128
TCGA-GV-A40E-01	Shallow Deletion	-0.5074
TCGA-GV-A6ZA-01	Shallow Deletion	-0.5114
TCGA-K4-A3WU-01	Shallow Deletion	3.299
TCGA-K4-AAQO-01	Shallow Deletion	3.9756
TCGA-LT-A5Z6-01	Shallow Deletion	-0.4928
TCGA-MV-A51V-01	Shallow Deletion	-0.3394
TCGA-S5-A6DX-01	Shallow Deletion	0.8509
TCGA-UY-A78K-01	Shallow Deletion	-0.3681
TCGA-UY-A78O-01	Shallow Deletion	0.0156
TCGA-UY-A9PE-01	Shallow Deletion	0.0228
TCGA-XF-A8HC-01	Shallow Deletion	-0.5135
TCGA-XF-A8HF-01	Shallow Deletion	-0.2145
TCGA-XF-A8HH-01	Shallow Deletion	0.8556
TCGA-XF-A9T6-01	Shallow Deletion	-0.5228
TCGA-XF-AAMG-01	Shallow Deletion	-0.36
TCGA-XF-AAMQ-01	Shallow Deletion	-0.5037
TCGA-XF-AAMX-01	Shallow Deletion	-0.4004
TCGA-XF-AAMZ-01	Shallow Deletion	-0.4253
TCGA-XF-AAN2-01	Shallow Deletion	-0.4936
TCGA-XF-AAN7-01	Shallow Deletion	-0.509
TCGA-YF-AA3L-01	Shallow Deletion	-0.3659
TCGA-YF-AA3M-01	Shallow Deletion	-0.4732
TCGA-ZF-A9R4-01	Shallow Deletion	-0.5155
TCGA-ZF-A9RC-01	Shallow Deletion	0.6494
TCGA-ZF-A9RF-01	Shallow Deletion	-0.5255
TCGA-ZF-A9RL-01	Shallow Deletion	-0.5244
TCGA-ZF-AA5H-01	Shallow Deletion	-0.4408
TCGA-2F-A9KQ-01	Diploid	-0.4335
TCGA-2F-A9KT-01	Diploid	-0.4592
TCGA-2F-A9KW-01	Diploid	-0.348
TCGA-4Z-AA7M-01	Diploid	-0.396
TCGA-4Z-AA7N-01	Diploid	0.4154
TCGA-4Z-AA7O-01	Diploid	-0.078
TCGA-4Z-AA7Q-01	Diploid	-0.1233
TCGA-4Z-AA7R-01	Diploid	-0.368
TCGA-4Z-AA7S-01	Diploid	-0.4131
TCGA-4Z-AA7W-01	Diploid	-0.3162
TCGA-4Z-AA7Y-01	Diploid	-0.4793
TCGA-4Z-AA80-01	Diploid	-0.5232
TCGA-4Z-AA83-01	Diploid	-0.3785
TCGA-4Z-AA86-01	Diploid	-0.1221
TCGA-4Z-AA89-01	Diploid	-0.5199
TCGA-5N-A9KI-01	Diploid	0.3964
TCGA-5N-A9KM-01	Diploid	0.0726
TCGA-BL-A0C8-01	Diploid	-0.431
TCGA-BL-A13I-01	Diploid	-0.5153
TCGA-BL-A13J-01	Diploid	0.3884
TCGA-BL-A5ZZ-01	Diploid	-0.3802
TCGA-BT-A0S7-01	Diploid	-0.1897
TCGA-BT-A0YX-01	Diploid	-0.3224
TCGA-BT-A20J-01	Diploid	0.2161
TCGA-BT-A20O-01	Diploid	0.2912
TCGA-BT-A20P-01	Diploid	-0.4555
TCGA-BT-A20Q-01	Diploid	0.095
TCGA-BT-A20R-01	Diploid	0.1388
TCGA-BT-A20U-01	Diploid	-0.1771
TCGA-BT-A20X-01	Diploid	-0.4157
TCGA-BT-A3PH-01	Diploid	-0.4648
TCGA-BT-A42E-01	Diploid	-0.4864
TCGA-C4-A0F0-01	Diploid	-0.4184
TCGA-C4-A0F6-01	Diploid	-0.4646
TCGA-CF-A1HR-01	Diploid	-0.3428
TCGA-CF-A27C-01	Diploid	-0.5016
TCGA-CF-A3MF-01	Diploid	-0.3837
TCGA-CF-A3MG-01	Diploid	-0.5096
TCGA-CF-A3MH-01	Diploid	-0.4952
TCGA-CF-A47S-01	Diploid	-0.4568
TCGA-CF-A47T-01	Diploid	-0.2747
TCGA-CF-A47W-01	Diploid	-0.4285
TCGA-CF-A47X-01	Diploid	-0.4221
TCGA-CF-A47Y-01	Diploid	-0.2045
TCGA-CF-A5U8-01	Diploid	-0.4256
TCGA-CF-A5UA-01	Diploid	-0.5095
TCGA-CF-A7I0-01	Diploid	0.0082
TCGA-CF-A8HX-01	Diploid	-0.3046
TCGA-CF-A9FH-01	Diploid	-0.4537
TCGA-CF-A9FM-01	Diploid	-0.4442
TCGA-CU-A0YN-01	Diploid	-0.3575
TCGA-CU-A0YR-01	Diploid	-0.4406
TCGA-CU-A3QU-01	Diploid	-0.5115
TCGA-CU-A3YL-01	Diploid	-0.2983
TCGA-CU-A72E-01	Diploid	0.7496
TCGA-DK-A1A5-01	Diploid	0.1929
TCGA-DK-A1A6-01	Diploid	-0.4533
TCGA-DK-A1A7-01	Diploid	-0.3732
TCGA-DK-A1AA-01	Diploid	-0.3659
TCGA-DK-A1AB-01	Diploid	1.4268
TCGA-DK-A1AC-01	Diploid	-0.4552
TCGA-DK-A1AE-01	Diploid	-0.3499
TCGA-DK-A1AF-01	Diploid	0.1021
TCGA-DK-A1AG-01	Diploid	-0.4539
TCGA-DK-A2I1-01	Diploid	0.6332
TCGA-DK-A2I4-01	Diploid	0.0581
TCGA-DK-A3IU-01	Diploid	0.8165
TCGA-DK-A3IV-01	Diploid	-0.5033
TCGA-DK-A3WW-01	Diploid	-0.5105
TCGA-DK-A3WX-01	Diploid	-0.5065
TCGA-DK-A3WY-01	Diploid	1.4675
TCGA-DK-A6AV-01	Diploid	-0.4255
TCGA-DK-A6AW-01	Diploid	6.4475
TCGA-DK-A6B0-01	Diploid	-0.4557
TCGA-DK-A6B5-01	Diploid	-0.4455
TCGA-DK-AA6L-01	Diploid	-0.382
TCGA-DK-AA6M-01	Diploid	-0.4655
TCGA-DK-AA6R-01	Diploid	-0.3798
TCGA-DK-AA6W-01	Diploid	-0.5001
TCGA-DK-AA6X-01	Diploid	-0.4427
TCGA-DK-AA74-01	Diploid	0.4073
TCGA-DK-AA75-01	Diploid	-0.441
TCGA-E5-A4TZ-01	Diploid	-0.5208
TCGA-E7-A4XJ-01	Diploid	-0.4664
TCGA-E7-A519-01	Diploid	-0.3092
TCGA-E7-A5KE-01	Diploid	-0.5108
TCGA-E7-A677-01	Diploid	-0.1036
TCGA-E7-A678-01	Diploid	-0.4893
TCGA-E7-A6MD-01	Diploid	0.2689
TCGA-E7-A6MF-01	Diploid	-0.5088
TCGA-E7-A7DU-01	Diploid	-0.4103
TCGA-E7-A7DV-01	Diploid	-0.5048
TCGA-E7-A7XN-01	Diploid	-0.5127
TCGA-E7-A8O7-01	Diploid	-0.4772
TCGA-E7-A97P-01	Diploid	-0.2468
TCGA-FD-A3B3-01	Diploid	-0.2954
TCGA-FD-A3B6-01	Diploid	-0.5191
TCGA-FD-A3B8-01	Diploid	0.5129
TCGA-FD-A3N5-01	Diploid	-0.4061
TCGA-FD-A3N6-01	Diploid	-0.5074
TCGA-FD-A3SN-01	Diploid	-0.3218
TCGA-FD-A3SQ-01	Diploid	0.8356
TCGA-FD-A43P-01	Diploid	-0.326
TCGA-FD-A43S-01	Diploid	1.172
TCGA-FD-A43U-01	Diploid	-0.0424
TCGA-FD-A43Y-01	Diploid	-0.0782
TCGA-FD-A5BR-01	Diploid	-0.181
TCGA-FD-A5BS-01	Diploid	3.1133
TCGA-FD-A5BT-01	Diploid	1.8548
TCGA-FD-A5BV-01	Diploid	-0.3529
TCGA-FD-A5BX-01	Diploid	0.0118
TCGA-FD-A5BY-01	Diploid	-0.2617
TCGA-FD-A5BZ-01	Diploid	1.9002
TCGA-FD-A62N-01	Diploid	0.1113
TCGA-FD-A62O-01	Diploid	-0.1865
TCGA-FD-A6TA-01	Diploid	0.5858
TCGA-FD-A6TB-01	Diploid	0.3662
TCGA-FD-A6TC-01	Diploid	-0.1923
TCGA-FD-A6TD-01	Diploid	-0.4602
TCGA-FD-A6TF-01	Diploid	0.4784
TCGA-FD-A6TK-01	Diploid	0.3777
TCGA-FJ-A3Z9-01	Diploid	-0.5195
TCGA-FJ-A3ZF-01	Diploid	-0.5043
TCGA-FJ-A871-01	Diploid	0.3086
TCGA-FT-A61P-01	Diploid	0.2797
TCGA-G2-A2EF-01	Diploid	-0.4941
TCGA-G2-A2EJ-01	Diploid	-0.4968
TCGA-G2-A2EL-01	Diploid	-0.4809
TCGA-G2-A2EO-01	Diploid	-0.3862
TCGA-G2-A2ES-01	Diploid	-0.2735
TCGA-G2-A3IB-01	Diploid	-0.4833
TCGA-G2-AA3C-01	Diploid	-0.5276
TCGA-GC-A3I6-01	Diploid	-0.3913
TCGA-GC-A3RB-01	Diploid	-0.4965
TCGA-GC-A3RD-01	Diploid	-0.438
TCGA-GC-A6I1-01	Diploid	-0.4755
TCGA-GC-A6I3-01	Diploid	-0.3136
TCGA-GD-A3OQ-01	Diploid	-0.4784
TCGA-GD-A6C6-01	Diploid	-0.4955
TCGA-GU-A42Q-01	Diploid	-0.4793
TCGA-GU-A42R-01	Diploid	-0.4777
TCGA-GU-A762-01	Diploid	-0.2705
TCGA-GU-A763-01	Diploid	-0.5038
TCGA-GU-A767-01	Diploid	1.0618
TCGA-GU-AATQ-01	Diploid	-0.3683
TCGA-GV-A3QF-01	Diploid	-0.5181
TCGA-GV-A3QK-01	Diploid	-0.5158
TCGA-GV-A40G-01	Diploid	-0.4803
TCGA-H4-A2HO-01	Diploid	-0.334
TCGA-H4-A2HQ-01	Diploid	-0.4957
TCGA-HQ-A5ND-01	Diploid	-0.4813
TCGA-HQ-A5NE-01	Diploid	-0.4913
TCGA-K4-A3WV-01	Diploid	-0.4594
TCGA-K4-A4AB-01	Diploid	0.0316
TCGA-K4-A4AC-01	Diploid	-0.505
TCGA-K4-A54R-01	Diploid	-0.4584
TCGA-K4-A6FZ-01	Diploid	-0.4821
TCGA-K4-A6MB-01	Diploid	-0.3548
TCGA-K4-A83P-01	Diploid	1.459
TCGA-KQ-A41O-01	Diploid	-0.4788
TCGA-KQ-A41Q-01	Diploid	-0.4634
TCGA-LT-A8JT-01	Diploid	-0.4613
TCGA-PQ-A6FN-01	Diploid	-0.4824
TCGA-R3-A69X-01	Diploid	0.5838
TCGA-S5-AA26-01	Diploid	-0.4697
TCGA-SY-A9G0-01	Diploid	3.2021
TCGA-UY-A78L-01	Diploid	-0.3494
TCGA-UY-A78P-01	Diploid	-0.4758
TCGA-UY-A8OB-01	Diploid	-0.517
TCGA-UY-A8OC-01	Diploid	-0.2172
TCGA-UY-A8OD-01	Diploid	1.2482
TCGA-UY-A9PA-01	Diploid	-0.524
TCGA-UY-A9PB-01	Diploid	-0.2069
TCGA-UY-A9PD-01	Diploid	0.1291
TCGA-UY-A9PF-01	Diploid	-0.3462
TCGA-UY-A9PH-01	Diploid	-0.1967
TCGA-XF-A8HB-01	Diploid	-0.5002
TCGA-XF-A8HE-01	Diploid	-0.4464
TCGA-XF-A9SH-01	Diploid	-0.0717
TCGA-XF-A9SI-01	Diploid	1.0203
TCGA-XF-A9SL-01	Diploid	3.3643
TCGA-XF-A9SM-01	Diploid	-0.4236
TCGA-XF-A9SP-01	Diploid	2.3122
TCGA-XF-A9ST-01	Diploid	-0.5201
TCGA-XF-A9SV-01	Diploid	0.4146
TCGA-XF-A9SX-01	Diploid	-0.2576
TCGA-XF-A9SY-01	Diploid	-0.4559
TCGA-XF-A9SZ-01	Diploid	-0.0506
TCGA-XF-A9T2-01	Diploid	0.4227
TCGA-XF-A9T3-01	Diploid	0.3948
TCGA-XF-A9T4-01	Diploid	-0.5073
TCGA-XF-A9T8-01	Diploid	-0.3194
TCGA-XF-AAME-01	Diploid	2.5875
TCGA-XF-AAMH-01	Diploid	-0.2076
TCGA-XF-AAMJ-01	Diploid	1.2513
TCGA-XF-AAMR-01	Diploid	3.5037
TCGA-XF-AAMW-01	Diploid	-0.5012
TCGA-XF-AAN1-01	Diploid	-0.3988
TCGA-XF-AAN4-01	Diploid	2.2595
TCGA-XF-AAN5-01	Diploid	-0.4787
TCGA-XF-AAN8-01	Diploid	6.0054
TCGA-YC-A89H-01	Diploid	-0.4799
TCGA-YC-A8S6-01	Diploid	-0.156
TCGA-ZF-A9R1-01	Diploid	0.2221
TCGA-ZF-A9R2-01	Diploid	-0.5221
TCGA-ZF-A9R5-01	Diploid	-0.4768
TCGA-ZF-A9R9-01	Diploid	2.5997
TCGA-ZF-A9RM-01	Diploid	-0.5152
TCGA-ZF-AA4N-01	Diploid	-0.451
TCGA-ZF-AA4R-01	Diploid	0.7759
TCGA-ZF-AA4T-01	Diploid	-0.4939
TCGA-ZF-AA4U-01	Diploid	-0.5155
TCGA-ZF-AA4W-01	Diploid	-0.4828
TCGA-ZF-AA53-01	Diploid	-0.2907
TCGA-ZF-AA54-01	Diploid	-0.4434
TCGA-ZF-AA56-01	Diploid	-0.321
TCGA-ZF-AA5N-01	Diploid	-0.5308
TCGA-ZF-AA5P-01	Diploid	4.1329
TCGA-2F-A9KP-01	Gain	-0.4851
TCGA-2F-A9KR-01	Gain	-0.0807
TCGA-4Z-AA81-01	Gain	-0.5309
TCGA-4Z-AA82-01	Gain	-0.2462
TCGA-4Z-AA87-01	Gain	-0.2644
TCGA-BL-A3JM-01	Gain	-0.2012
TCGA-BT-A20V-01	Gain	-0.4673
TCGA-BT-A2LA-01	Gain	-0.4992
TCGA-BT-A2LB-01	Gain	0.1057
TCGA-BT-A2LD-01	Gain	-0.1385
TCGA-BT-A42C-01	Gain	-0.4906
TCGA-BT-A42F-01	Gain	-0.5215
TCGA-C4-A0EZ-01	Gain	-0.1734
TCGA-CF-A3MI-01	Gain	-0.2799
TCGA-CF-A47V-01	Gain	-0.3673
TCGA-CF-A8HY-01	Gain	-0.4483
TCGA-CF-A9FF-01	Gain	-0.1481
TCGA-CF-A9FL-01	Gain	0.4797
TCGA-CU-A3KJ-01	Gain	-0.5235
TCGA-CU-A5W6-01	Gain	-0.4322
TCGA-DK-A1A3-01	Gain	0.4055
TCGA-DK-A1AD-01	Gain	0.0845
TCGA-DK-A2I2-01	Gain	-0.2508
TCGA-DK-A3IL-01	Gain	0.2632
TCGA-DK-A3IN-01	Gain	-0.1251
TCGA-DK-A3IT-01	Gain	0.1485
TCGA-DK-A3X2-01	Gain	-0.5147
TCGA-DK-A6B1-01	Gain	-0.4432
TCGA-DK-A6B2-01	Gain	1.055
TCGA-DK-AA6P-01	Gain	-0.4906
TCGA-DK-AA6Q-01	Gain	-0.481
TCGA-DK-AA6S-01	Gain	0.0222
TCGA-DK-AA6T-01	Gain	-0.2902
TCGA-DK-AA6U-01	Gain	-0.5179
TCGA-DK-AA71-01	Gain	-0.3181
TCGA-DK-AA77-01	Gain	-0.4548
TCGA-E5-A2PC-01	Gain	-0.52
TCGA-E5-A4U1-01	Gain	-0.5071
TCGA-E7-A3X6-01	Gain	-0.0305
TCGA-E7-A3Y1-01	Gain	-0.0409
TCGA-E7-A541-01	Gain	-0.3987
TCGA-E7-A5KF-01	Gain	-0.5123
TCGA-E7-A6ME-01	Gain	-0.2386
TCGA-E7-A7PW-01	Gain	-0.4512
TCGA-E7-A97Q-01	Gain	0.4194
TCGA-FD-A3B4-01	Gain	-0.0485
TCGA-FD-A3B5-01	Gain	-0.3943
TCGA-FD-A3B7-01	Gain	0.033
TCGA-FD-A3NA-01	Gain	-0.5173
TCGA-FD-A3SJ-01	Gain	0.6293
TCGA-FD-A3SM-01	Gain	0.225
TCGA-FD-A3SO-01	Gain	-0.2685
TCGA-FD-A3SS-01	Gain	-0.3877
TCGA-FD-A43N-01	Gain	-0.4168
TCGA-FD-A43X-01	Gain	-0.4664
TCGA-FD-A5BU-01	Gain	-0.0707
TCGA-FD-A5C1-01	Gain	-0.3355
TCGA-FD-A6TG-01	Gain	1.8628
TCGA-FD-A6TI-01	Gain	-0.1819
TCGA-FJ-A3ZE-01	Gain	-0.4953
TCGA-FT-A3EE-01	Gain	-0.5078
TCGA-G2-A2EK-01	Gain	0.4699
TCGA-G2-A3VY-01	Gain	-0.504
TCGA-G2-AA3B-01	Gain	-0.5305
TCGA-G2-AA3F-01	Gain	-0.4488
TCGA-GC-A3BM-01	Gain	-0.4814
TCGA-GC-A3OO-01	Gain	0.9657
TCGA-GC-A3WC-01	Gain	0.2906
TCGA-GC-A3YS-01	Gain	-0.3312
TCGA-GC-A4ZW-01	Gain	-0.5163
TCGA-GD-A2C5-01	Gain	0.055
TCGA-GD-A3OP-01	Gain	0.1388
TCGA-GD-A3OS-01	Gain	1.1595
TCGA-GD-A76B-01	Gain	-0.2301
TCGA-GU-A42P-01	Gain	-0.4421
TCGA-GU-AATO-01	Gain	0.0392
TCGA-GU-AATP-01	Gain	0.2191
TCGA-GV-A3JV-01	Gain	-0.3001
TCGA-GV-A3JX-01	Gain	-0.5171
TCGA-GV-A3QG-01	Gain	0.8813
TCGA-GV-A3QI-01	Gain	-0.5063
TCGA-HQ-A2OE-01	Gain	-0.5143
TCGA-HQ-A2OF-01	Gain	-0.5098
TCGA-K4-A3WS-01	Gain	1.8463
TCGA-K4-A5RH-01	Gain	-0.0232
TCGA-K4-A5RI-01	Gain	-0.1319
TCGA-K4-A5RJ-01	Gain	-0.459
TCGA-KQ-A41N-01	Gain	-0.4224
TCGA-KQ-A41P-01	Gain	0.3372
TCGA-KQ-A41R-01	Gain	-0.4503
TCGA-KQ-A41S-01	Gain	0.4272
TCGA-LC-A66R-01	Gain	-0.3019
TCGA-PQ-A6FI-01	Gain	-0.4894
TCGA-SY-A9G5-01	Gain	0.4831
TCGA-UY-A78M-01	Gain	-0.1991
TCGA-UY-A78N-01	Gain	-0.3105
TCGA-XF-A8HD-01	Gain	-0.3392
TCGA-XF-A8HG-01	Gain	-0.5098
TCGA-XF-A8HI-01	Gain	-0.4629
TCGA-XF-A9SJ-01	Gain	-0.1394
TCGA-XF-A9SK-01	Gain	0.9533
TCGA-XF-A9SU-01	Gain	0.1454
TCGA-XF-A9SW-01	Gain	4.6455
TCGA-XF-A9T0-01	Gain	-0.3389
TCGA-XF-A9T5-01	Gain	-0.1303
TCGA-XF-AAML-01	Gain	-0.5276
TCGA-XF-AAMT-01	Gain	0.7148
TCGA-XF-AAMY-01	Gain	-0.2785
TCGA-XF-AAN0-01	Gain	-0.1765
TCGA-XF-AAN3-01	Gain	-0.0408
TCGA-YC-A9TC-01	Gain	-0.2416
TCGA-ZF-A9R0-01	Gain	-0.1976
TCGA-ZF-A9R3-01	Gain	-0.4595
TCGA-ZF-A9R7-01	Gain	-0.4121
TCGA-ZF-A9RD-01	Gain	-0.4132
TCGA-ZF-A9RE-01	Gain	-0.488
TCGA-ZF-A9RN-01	Gain	1.3309
TCGA-ZF-AA4V-01	Gain	-0.5148
TCGA-ZF-AA4X-01	Gain	-0.5155
TCGA-ZF-AA51-01	Gain	-0.3803
TCGA-ZF-AA52-01	Gain	0.9385
TCGA-ZF-AA58-01	Gain	-0.3469
TCGA-BT-A20T-01	Amplification	-0.1932
TCGA-FD-A3SP-01	Amplification	0.6792
1z-scores relative to diploid samples

## Sheet: Supplementary Table 3
Supplementary Table 3 | The individual data for the correlation between PRELP mRNA expression and DNA methylation
Sample ID	Methylation score	mRNA expression1
TCGA-2F-A9KO-01	0.052876	-0.0089
TCGA-2F-A9KP-01	0.021595	-0.4851
TCGA-2F-A9KQ-01	0.016997	-0.4335
TCGA-2F-A9KR-01	0.019314	-0.0807
TCGA-2F-A9KT-01	0.023915	-0.4592
TCGA-2F-A9KW-01	0.0655	-0.348
TCGA-4Z-AA7M-01	0.037733	-0.396
TCGA-4Z-AA7N-01	0.020611	0.4154
TCGA-4Z-AA7O-01	0.018821	-0.078
TCGA-4Z-AA7Q-01	0.02168	-0.1233
TCGA-4Z-AA7R-01	0.622274	-0.368
TCGA-4Z-AA7S-01	0.018283	-0.4131
TCGA-4Z-AA7W-01	0.018475	-0.3162
TCGA-4Z-AA7Y-01	0.017907	-0.4793
TCGA-4Z-AA80-01	0.025638	-0.5232
TCGA-4Z-AA81-01	0.028854	-0.5309
TCGA-4Z-AA82-01	0.016027	-0.2462
TCGA-4Z-AA83-01	0.029797	-0.3785
TCGA-4Z-AA84-01	0.018855	-0.4533
TCGA-4Z-AA86-01	0.018532	-0.1221
TCGA-4Z-AA87-01	0.048182	-0.2644
TCGA-4Z-AA89-01	0.018192	-0.5199
TCGA-5N-A9KI-01	0.021129	0.3964
TCGA-5N-A9KM-01	0.029564	0.0726
TCGA-BL-A0C8-01	0.018989	-0.431
TCGA-BL-A13I-01	0.020093	-0.5153
TCGA-BL-A13J-01	0.02109	0.3884
TCGA-BL-A3JM-01	0.023872	-0.2012
TCGA-BL-A5ZZ-01	0.103663	-0.3802
TCGA-BT-A0S7-01	0.022152	-0.1897
TCGA-BT-A0YX-01	0.020022	-0.3224
TCGA-BT-A20J-01	0.029892	0.2161
TCGA-BT-A20N-01	0.038779	-0.4873
TCGA-BT-A20O-01	0.034064	0.2912
TCGA-BT-A20P-01	0.033508	-0.4555
TCGA-BT-A20Q-01	0.086694	0.095
TCGA-BT-A20R-01	0.092499	0.1388
TCGA-BT-A20T-01	0.022646	-0.1932
TCGA-BT-A20U-01	0.027095	-0.1771
TCGA-BT-A20V-01	0.02487	-0.4673
TCGA-BT-A20W-01	0.05132	-0.3859
TCGA-BT-A20X-01	0.019001	-0.4157
TCGA-BT-A2LA-01	0.019392	-0.4992
TCGA-BT-A2LB-01	0.01808	0.1057
TCGA-BT-A2LD-01	0.231074	-0.1385
TCGA-BT-A3PH-01	0.018881	-0.4648
TCGA-BT-A3PJ-01	0.029328	-0.497
TCGA-BT-A3PK-01	0.023986	-0.1253
TCGA-BT-A42C-01	0.08692	-0.4906
TCGA-BT-A42E-01	0.035453	-0.4864
TCGA-BT-A42F-01	0.020715	-0.5215
TCGA-C4-A0EZ-01	0.016982	-0.1734
TCGA-C4-A0F0-01	0.019533	-0.4184
TCGA-C4-A0F1-01	0.021442	-0.191
TCGA-C4-A0F6-01	0.572895	-0.4646
TCGA-C4-A0F7-01	0.04707	-0.2653
TCGA-CF-A1HR-01	0.033799	-0.3428
TCGA-CF-A1HS-01	0.029921	-0.4845
TCGA-CF-A27C-01	0.029519	-0.5016
TCGA-CF-A3MF-01	0.01936	-0.3837
TCGA-CF-A3MG-01	0.025431	-0.5096
TCGA-CF-A3MH-01	0.043302	-0.4952
TCGA-CF-A3MI-01	0.042286	-0.2799
TCGA-CF-A47S-01	0.026932	-0.4568
TCGA-CF-A47T-01	0.034917	-0.2747
TCGA-CF-A47V-01	0.023988	-0.3673
TCGA-CF-A47W-01	0.030768	-0.4285
TCGA-CF-A47X-01	0.032927	-0.4221
TCGA-CF-A47Y-01	0.023496	-0.2045
TCGA-CF-A5U8-01	0.039273	-0.4256
TCGA-CF-A5UA-01	0.032439	-0.5095
TCGA-CF-A7I0-01	0.047476	0.0082
TCGA-CF-A8HX-01	0.031105	-0.3046
TCGA-CF-A8HY-01	0.032049	-0.4483
TCGA-CF-A9FF-01	0.07364	-0.1481
TCGA-CF-A9FH-01	0.020987	-0.4537
TCGA-CF-A9FL-01	0.03001	0.4797
TCGA-CF-A9FM-01	0.024545	-0.4442
TCGA-CU-A0YN-01	0.027854	-0.3575
TCGA-CU-A0YO-01	0.029996	0.3402
TCGA-CU-A0YR-01	0.027331	-0.4406
TCGA-CU-A3KJ-01	0.030304	-0.5235
TCGA-CU-A3QU-01	0.034551	-0.5115
TCGA-CU-A3YL-01	0.045436	-0.2983
TCGA-CU-A5W6-01	0.035304	-0.4322
TCGA-CU-A72E-01	0.018245	0.7496
TCGA-DK-A1A3-01	0.024267	0.4055
TCGA-DK-A1A5-01	0.036276	0.1929
TCGA-DK-A1A6-01	0.329208	-0.4533
TCGA-DK-A1A7-01	0.027423	-0.3732
TCGA-DK-A1AA-01	0.026764	-0.3659
TCGA-DK-A1AB-01	0.023483	1.4268
TCGA-DK-A1AC-01	0.042712	-0.4552
TCGA-DK-A1AD-01	0.026163	0.0845
TCGA-DK-A1AE-01	0.02051	-0.3499
TCGA-DK-A1AF-01	0.024951	0.1021
TCGA-DK-A1AG-01	0.024663	-0.4539
TCGA-DK-A2HX-01	0.024859	1.5085
TCGA-DK-A2I1-01	0.018914	0.6332
TCGA-DK-A2I2-01	0.245923	-0.2508
TCGA-DK-A2I4-01	0.025964	0.0581
TCGA-DK-A2I6-01	0.020959	-0.5054
TCGA-DK-A3IK-01	0.020242	0.2553
TCGA-DK-A3IL-01	0.045825	0.2632
TCGA-DK-A3IM-01	0.019392	-0.4724
TCGA-DK-A3IN-01	0.017692	-0.1251
TCGA-DK-A3IQ-01	0.021428	4.4413
TCGA-DK-A3IS-01	0.030567	-0.5111
TCGA-DK-A3IT-01	0.018226	0.1485
TCGA-DK-A3IU-01	0.020197	0.8165
TCGA-DK-A3IV-01	0.027198	-0.5033
TCGA-DK-A3WW-01	0.016807	-0.5105
TCGA-DK-A3WX-01	0.023411	-0.5065
TCGA-DK-A3WY-01	0.022183	1.4675
TCGA-DK-A3X1-01	0.024112	-0.4427
TCGA-DK-A3X2-01	0.034235	-0.5147
TCGA-DK-A6AV-01	0.057426	-0.4255
TCGA-DK-A6AW-01	0.013978	6.4475
TCGA-DK-A6B0-01	0.01503	-0.4557
TCGA-DK-A6B1-01	0.018161	-0.4432
TCGA-DK-A6B2-01	0.020533	1.055
TCGA-DK-A6B5-01	0.024835	-0.4455
TCGA-DK-A6B6-01	0.025195	-0.5213
TCGA-DK-AA6L-01	0.018537	-0.382
TCGA-DK-AA6M-01	0.26891	-0.4655
TCGA-DK-AA6P-01	0.024675	-0.4906
TCGA-DK-AA6Q-01	0.022591	-0.481
TCGA-DK-AA6R-01	0.024661	-0.3798
TCGA-DK-AA6S-01	0.032473	0.0222
TCGA-DK-AA6T-01	0.016951	-0.2902
TCGA-DK-AA6U-01	0.056253	-0.5179
TCGA-DK-AA6W-01	0.017316	-0.5001
TCGA-DK-AA6X-01	0.02246	-0.4427
TCGA-DK-AA71-01	0.020136	-0.3181
TCGA-DK-AA74-01	0.047274	0.4073
TCGA-DK-AA75-01	0.070019	-0.441
TCGA-DK-AA76-01	0.016505	-0.514
TCGA-DK-AA77-01	0.027881	-0.4548
TCGA-E5-A2PC-01	0.035036	-0.52
TCGA-E5-A4TZ-01	0.029529	-0.5208
TCGA-E5-A4U1-01	0.022151	-0.5071
TCGA-E7-A3X6-01	0.024591	-0.0305
TCGA-E7-A3Y1-01	0.02119	-0.0409
TCGA-E7-A4IJ-01	0.066187	-0.484
TCGA-E7-A4XJ-01	0.043299	-0.4664
TCGA-E7-A519-01	0.032515	-0.3092
TCGA-E7-A541-01	0.045736	-0.3987
TCGA-E7-A5KE-01	0.039173	-0.5108
TCGA-E7-A5KF-01	0.022212	-0.5123
TCGA-E7-A677-01	0.078032	-0.1036
TCGA-E7-A678-01	0.073804	-0.4893
TCGA-E7-A6MD-01	0.028533	0.2689
TCGA-E7-A6ME-01	0.06127	-0.2386
TCGA-E7-A6MF-01	0.097691	-0.5088
TCGA-E7-A7DU-01	0.090667	-0.4103
TCGA-E7-A7DV-01	0.021058	-0.5048
TCGA-E7-A7PW-01	0.036485	-0.4512
TCGA-E7-A7XN-01	0.038678	-0.5127
TCGA-E7-A85H-01	0.067902	-0.1948
TCGA-E7-A8O7-01	0.020014	-0.4772
TCGA-E7-A8O8-01	0.020493	-0.5046
TCGA-E7-A97P-01	0.017122	-0.2468
TCGA-E7-A97Q-01	0.017192	0.4194
TCGA-FD-A3B3-01	0.022248	-0.2954
TCGA-FD-A3B4-01	0.042019	-0.0485
TCGA-FD-A3B5-01	0.021267	-0.3943
TCGA-FD-A3B6-01	0.037336	-0.5191
TCGA-FD-A3B7-01	0.023587	0.033
TCGA-FD-A3B8-01	0.021218	0.5129
TCGA-FD-A3N5-01	0.049454	-0.4061
TCGA-FD-A3N6-01	0.043223	-0.5074
TCGA-FD-A3NA-01	0.055676	-0.5173
TCGA-FD-A3SJ-01	0.041222	0.6293
TCGA-FD-A3SL-01	0.035985	2.5084
TCGA-FD-A3SM-01	0.020861	0.225
TCGA-FD-A3SN-01	0.033184	-0.3218
TCGA-FD-A3SO-01	0.020435	-0.2685
TCGA-FD-A3SP-01	0.026504	0.6792
TCGA-FD-A3SQ-01	0.032473	0.8356
TCGA-FD-A3SR-01	0.024251	1.2569
TCGA-FD-A3SS-01	0.024895	-0.3877
TCGA-FD-A43N-01	0.035236	-0.4168
TCGA-FD-A43P-01	0.02939	-0.326
TCGA-FD-A43S-01	0.026007	1.172
TCGA-FD-A43U-01	0.01963	-0.0424
TCGA-FD-A43X-01	0.017083	-0.4664
TCGA-FD-A43Y-01	0.020129	-0.0782
TCGA-FD-A5BR-01	0.031877	-0.181
TCGA-FD-A5BS-01	0.022125	3.1133
TCGA-FD-A5BT-01	0.022655	1.8548
TCGA-FD-A5BU-01	0.019407	-0.0707
TCGA-FD-A5BV-01	0.019243	-0.3529
TCGA-FD-A5BX-01	0.023962	0.0118
TCGA-FD-A5BY-01	0.022369	-0.2617
TCGA-FD-A5BZ-01	0.040854	1.9002
TCGA-FD-A5C0-01	0.04548	0.2145
TCGA-FD-A5C1-01	0.04458	-0.3355
TCGA-FD-A62N-01	0.031133	0.1113
TCGA-FD-A62O-01	0.113806	-0.1865
TCGA-FD-A62P-01	0.049199	-0.0509
TCGA-FD-A62S-01	0.080979	0.4003
TCGA-FD-A6TA-01	0.020386	0.5858
TCGA-FD-A6TB-01	0.019457	0.3662
TCGA-FD-A6TC-01	0.021678	-0.1923
TCGA-FD-A6TD-01	0.031547	-0.4602
TCGA-FD-A6TE-01	0.022239	-0.485
TCGA-FD-A6TF-01	0.024179	0.4784
TCGA-FD-A6TG-01	0.023837	1.8628
TCGA-FD-A6TH-01	0.02015	-0.1842
TCGA-FD-A6TI-01	0.028826	-0.1819
TCGA-FD-A6TK-01	0.02117	0.3777
TCGA-FJ-A3Z7-01	0.10626	0.0343
TCGA-FJ-A3Z9-01	0.018281	-0.5195
TCGA-FJ-A3ZE-01	0.024438	-0.4953
TCGA-FJ-A3ZF-01	0.056219	-0.5043
TCGA-FJ-A871-01	0.021619	0.3086
TCGA-FT-A3EE-01	0.021272	-0.5078
TCGA-FT-A61P-01	0.015898	0.2797
TCGA-G2-A2EC-01	0.07472	0.6808
TCGA-G2-A2EF-01	0.015868	-0.4941
TCGA-G2-A2EJ-01	0.021219	-0.4968
TCGA-G2-A2EK-01	0.018317	0.4699
TCGA-G2-A2EL-01	0.018097	-0.4809
TCGA-G2-A2EO-01	0.02395	-0.3862
TCGA-G2-A2ES-01	0.017407	-0.2735
TCGA-G2-A3IB-01	0.022773	-0.4833
TCGA-G2-A3IE-01	0.021113	-0.5249
TCGA-G2-A3VY-01	0.10038	-0.504
TCGA-G2-AA3B-01	0.032909	-0.5305
TCGA-G2-AA3C-01	0.021948	-0.5276
TCGA-G2-AA3D-01	0.020483	-0.5153
TCGA-G2-AA3F-01	0.110135	-0.4488
TCGA-GC-A3BM-01	0.04827	-0.4814
TCGA-GC-A3I6-01	0.060152	-0.3913
TCGA-GC-A3OO-01	0.021929	0.9657
TCGA-GC-A3RB-01	0.089492	-0.4965
TCGA-GC-A3RC-01	0.021159	-0.441
TCGA-GC-A3RD-01	0.037262	-0.438
TCGA-GC-A3WC-01	0.026529	0.2906
TCGA-GC-A3YS-01	0.080032	-0.3312
TCGA-GC-A4ZW-01	0.026992	-0.5163
TCGA-GC-A6I1-01	0.018963	-0.4755
TCGA-GC-A6I3-01	0.046363	-0.3136
TCGA-GD-A2C5-01	0.035731	0.055
TCGA-GD-A3OP-01	0.04159	0.1388
TCGA-GD-A3OQ-01	0.021058	-0.4784
TCGA-GD-A3OS-01	0.038988	1.1595
TCGA-GD-A6C6-01	0.274843	-0.4955
TCGA-GD-A76B-01	0.037844	-0.2301
TCGA-GU-A42P-01	0.015492	-0.4421
TCGA-GU-A42Q-01	0.030231	-0.4793
TCGA-GU-A42R-01	0.021227	-0.4777
TCGA-GU-A762-01	0.025956	-0.2705
TCGA-GU-A763-01	0.026992	-0.5038
TCGA-GU-A764-01	0.022256	-0.0558
TCGA-GU-A766-01	0.018565	-0.1478
TCGA-GU-A767-01	0.022016	1.0618
TCGA-GU-AATO-01	0.031073	0.0392
TCGA-GU-AATP-01	0.026005	0.2191
TCGA-GU-AATQ-01	0.022237	-0.3683
TCGA-GV-A3JV-01	0.0267	-0.3001
TCGA-GV-A3JW-01	0.030735	-0.4141
TCGA-GV-A3JX-01	0.235442	-0.5171
TCGA-GV-A3JZ-01	0.024753	-0.1068
TCGA-GV-A3QF-01	0.035095	-0.5181
TCGA-GV-A3QG-01	0.022999	0.8813
TCGA-GV-A3QH-01	0.022802	-0.5128
TCGA-GV-A3QI-01	0.031209	-0.5063
TCGA-GV-A3QK-01	0.022876	-0.5158
TCGA-GV-A40E-01	0.021241	-0.5074
TCGA-GV-A40G-01	0.025586	-0.4803
TCGA-GV-A6ZA-01	0.021849	-0.5114
TCGA-H4-A2HO-01	0.033015	-0.334
TCGA-H4-A2HQ-01	0.054521	-0.4957
TCGA-HQ-A2OE-01	0.018074	-0.5143
TCGA-HQ-A2OF-01	0.050771	-0.5098
TCGA-HQ-A5ND-01	0.035348	-0.4813
TCGA-HQ-A5NE-01	0.043984	-0.4913
TCGA-K4-A3WS-01	0.038767	1.8463
TCGA-K4-A3WU-01	0.022617	3.299
TCGA-K4-A3WV-01	0.044006	-0.4594
TCGA-K4-A4AB-01	0.022335	0.0316
TCGA-K4-A4AC-01	0.354335	-0.505
TCGA-K4-A54R-01	0.025628	-0.4584
TCGA-K4-A5RH-01	0.01688	-0.0232
TCGA-K4-A5RI-01	0.041657	-0.1319
TCGA-K4-A5RJ-01	0.022244	-0.459
TCGA-K4-A6FZ-01	0.023522	-0.4821
TCGA-K4-A6MB-01	0.068505	-0.3548
TCGA-K4-A83P-01	0.023927	1.459
TCGA-K4-AAQO-01	0.023166	3.9756
TCGA-KQ-A41N-01	0.041283	-0.4224
TCGA-KQ-A41O-01	0.039985	-0.4788
TCGA-KQ-A41P-01	0.020716	0.3372
TCGA-KQ-A41Q-01	0.044079	-0.4634
TCGA-KQ-A41R-01	0.036532	-0.4503
TCGA-KQ-A41S-01	0.021107	0.4272
TCGA-LC-A66R-01	0.037505	-0.3019
TCGA-LT-A5Z6-01	0.125018	-0.4928
TCGA-LT-A8JT-01	0.019803	-0.4613
TCGA-MV-A51V-01	0.021176	-0.3394
TCGA-PQ-A6FI-01	0.025435	-0.4894
TCGA-PQ-A6FN-01	0.021295	-0.4824
TCGA-R3-A69X-01	0.022714	0.5838
TCGA-S5-A6DX-01	0.084679	0.8509
TCGA-S5-AA26-01	0.04235	-0.4697
TCGA-SY-A9G0-01	0.020775	3.2021
TCGA-SY-A9G5-01	0.017244	0.4831
TCGA-UY-A78K-01	0.035757	-0.3681
TCGA-UY-A78L-01	0.030246	-0.3494
TCGA-UY-A78M-01	0.044386	-0.1991
TCGA-UY-A78N-01	0.752632	-0.3105
TCGA-UY-A78O-01	0.053316	0.0156
TCGA-UY-A78P-01	0.02801	-0.4758
TCGA-UY-A8OB-01	0.042067	-0.517
TCGA-UY-A8OC-01	0.019839	-0.2172
TCGA-UY-A8OD-01	0.018695	1.2482
TCGA-UY-A9PA-01	0.089248	-0.524
TCGA-UY-A9PB-01	0.069732	-0.2069
TCGA-UY-A9PD-01	0.018927	0.1291
TCGA-UY-A9PE-01	0.024025	0.0228
TCGA-UY-A9PF-01	0.020931	-0.3462
TCGA-UY-A9PH-01	0.022823	-0.1967
TCGA-XF-A8HB-01	0.026993	-0.5002
TCGA-XF-A8HC-01	0.038751	-0.5135
TCGA-XF-A8HD-01	0.116896	-0.3392
TCGA-XF-A8HE-01	0.018927	-0.4464
TCGA-XF-A8HF-01	0.20026	-0.2145
TCGA-XF-A8HG-01	0.02906	-0.5098
TCGA-XF-A8HH-01	0.015638	0.8556
TCGA-XF-A8HI-01	0.019826	-0.4629
TCGA-XF-A9SH-01	0.022632	-0.0717
TCGA-XF-A9SI-01	0.017785	1.0203
TCGA-XF-A9SJ-01	0.017092	-0.1394
TCGA-XF-A9SK-01	0.022025	0.9533
TCGA-XF-A9SL-01	0.020668	3.3643
TCGA-XF-A9SM-01	0.080913	-0.4236
TCGA-XF-A9SP-01	0.065608	2.3122
TCGA-XF-A9ST-01	0.620941	-0.5201
TCGA-XF-A9SU-01	0.024555	0.1454
TCGA-XF-A9SV-01	0.070774	0.4146
TCGA-XF-A9SW-01	0.106836	4.6455
TCGA-XF-A9SX-01	0.043214	-0.2576
TCGA-XF-A9SY-01	0.068819	-0.4559
TCGA-XF-A9SZ-01	0.016567	-0.0506
TCGA-XF-A9T0-01	0.019299	-0.3389
TCGA-XF-A9T2-01	0.01989	0.4227
TCGA-XF-A9T3-01	0.1526	0.3948
TCGA-XF-A9T4-01	0.025809	-0.5073
TCGA-XF-A9T5-01	0.02198	-0.1303
TCGA-XF-A9T6-01	0.027298	-0.5228
TCGA-XF-A9T8-01	0.0238	-0.3194
TCGA-XF-AAME-01	0.021955	2.5875
TCGA-XF-AAMG-01	0.029457	-0.36
TCGA-XF-AAMH-01	0.119896	-0.2076
TCGA-XF-AAMJ-01	0.086188	1.2513
TCGA-XF-AAML-01	0.021228	-0.5276
TCGA-XF-AAMQ-01	0.081387	-0.5037
TCGA-XF-AAMR-01	0.026409	3.5037
TCGA-XF-AAMT-01	0.022078	0.7148
TCGA-XF-AAMW-01	0.021806	-0.5012
TCGA-XF-AAMX-01	0.050506	-0.4004
TCGA-XF-AAMY-01	0.026946	-0.2785
TCGA-XF-AAMZ-01	0.155913	-0.4253
TCGA-XF-AAN0-01	0.077849	-0.1765
TCGA-XF-AAN1-01	0.019887	-0.3988
TCGA-XF-AAN2-01	0.070395	-0.4936
TCGA-XF-AAN3-01	0.069173	-0.0408
TCGA-XF-AAN4-01	0.018786	2.2595
TCGA-XF-AAN5-01	0.023849	-0.4787
TCGA-XF-AAN7-01	0.060521	-0.509
TCGA-XF-AAN8-01	0.021548	6.0054
TCGA-YC-A89H-01	0.028105	-0.4799
TCGA-YC-A8S6-01	0.025492	-0.156
TCGA-YC-A9TC-01	0.018444	-0.2416
TCGA-YF-AA3L-01	0.024415	-0.3659
TCGA-YF-AA3M-01	0.04838	-0.4732
TCGA-ZF-A9R0-01	0.129897	-0.1976
TCGA-ZF-A9R1-01	0.057436	0.2221
TCGA-ZF-A9R2-01	0.022306	-0.5221
TCGA-ZF-A9R3-01	0.049461	-0.4595
TCGA-ZF-A9R4-01	0.050284	-0.5155
TCGA-ZF-A9R5-01	0.026282	-0.4768
TCGA-ZF-A9R7-01	0.016797	-0.4121
TCGA-ZF-A9R9-01	0.916583	2.5997
TCGA-ZF-A9RC-01	0.222729	0.6494
TCGA-ZF-A9RD-01	0.065462	-0.4132
TCGA-ZF-A9RE-01	0.023548	-0.488
TCGA-ZF-A9RF-01	0.048531	-0.5255
TCGA-ZF-A9RL-01	0.073443	-0.5244
TCGA-ZF-A9RM-01	0.026939	-0.5152
TCGA-ZF-A9RN-01	0.05558	1.3309
TCGA-ZF-AA4N-01	0.017673	-0.451
TCGA-ZF-AA4R-01	0.04893	0.7759
TCGA-ZF-AA4T-01	0.061549	-0.4939
TCGA-ZF-AA4U-01	0.035771	-0.5155
TCGA-ZF-AA4V-01	0.016011	-0.5148
TCGA-ZF-AA4W-01	0.069745	-0.4828
TCGA-ZF-AA4X-01	0.026582	-0.5155
TCGA-ZF-AA51-01	0.030599	-0.3803
TCGA-ZF-AA52-01	0.034199	0.9385
TCGA-ZF-AA53-01	0.023199	-0.2907
TCGA-ZF-AA54-01	0.018644	-0.4434
TCGA-ZF-AA56-01	0.019636	-0.321
TCGA-ZF-AA58-01	0.01853	-0.3469
TCGA-ZF-AA5H-01	0.018177	-0.4408
TCGA-ZF-AA5N-01	0.021122	-0.5308
TCGA-ZF-AA5P-01	0.031455	4.1329
1z-scores relative to diploid samples

## Sheet: Supplementary Table 4
Supplementary Table 4 | Information of certificated cell lines
Name	Certification institution	Tested method	DNA profile or characteristics
RT4	ATCC	STR	TH01: 9, 9.3 D21S11: 30, 32.2 D5S818: 11, 12 D13S317: 8 D7S820: 9, 12 D16S539: 9 CSF1PO: 10, 12 AMEL: X, Y vWA: 14, 17 TPOX: 8, 11
J82	ATCC	STR	TH01: 9.3 D21S11: 30 D5S818: 12, 13 D13S317: 10, 12 D7S820: 9, 11 D16S539: 11, 12 CSF1PO: 10, 11 AMEL: X, Y vWA: 17, 18 TPOX: 11, 12
ATCC; American Type Culture Collection
